# Supplementary material for: Complementary Effects of Dark Septate Endophytes and Trichoderma Strains on Growth and Active Ingredient Accumulation of Astragalus mongholicus under Drought Stress
Source: J Fungi (Basel). 2022 Aug 30;8(9):920. doi: 10.3390/jof8090920 (PMC9506129; doi:10.3390/jof8090920)
Supplement: Supplementary file 1 [file jof-08-00920-s001.zip]

Archive with 1 entries (1 files):
- jof-1814006-supplementary.pdf
